# Supplementary material for: Identification of NSP3 (SH2D3C) as a Prognostic Biomarker of Tumor Progression and Immune Evasion for Lung Cancer and Evaluation of Organosulfur Compounds from Allium sativum L. as Therapeutic Candidates
Source: Biomedicines. 2021 Oct 30;9(11):1582. doi: 10.3390/biomedicines9111582 (PMC8615911; doi:10.3390/biomedicines9111582)
Supplement: Supplementary file 1 [file biomedicines-09-01582-s001.zip]

Archive with 1 entries (1 files):
- biomedicines-1416042-supplementary.pdf
